# Supplementary material for: Interaction of Adenosine, Modified Using Carborane Clusters, with Ovarian Cancer Cells: A New Anticancer Approach against Chemoresistance
Source: Cancers (Basel). 2021 Jul 30;13(15):3855. doi: 10.3390/cancers13153855 (PMC8345486; doi:10.3390/cancers13153855)
Supplement: Supplementary file 1 [file cancers-13-03855-s001.zip]

Archive with 1 entries (1 files):
- cancers-1308492-supplementary.pdf
